# Supplementary material for: Host preferences support the prominent role of Hyalomma ticks in the ecology of Crimean-Congo hemorrhagic fever
Source: PLoS Negl Trop Dis. 2018 Feb 8;12(2):e0006248. doi: 10.1371/journal.pntd.0006248 (PMC5821391; doi:10.1371/journal.pntd.0006248)
Supplement: S1 Table — Included also are the orders and families of the hosts. (CSV) [file pntd.0006248.s018.csv]

Tick Species	Order	Family	Stage	Genus
Aastrion	Artiodactyla	Bovidae	N	Amblyomma
Aastrion	Carnivora	Canidae	N	Amblyomma
Aastrion	Galliformes	Phasianidae	N	Amblyomma
Achabaudi	Testudines	Testudinidae	N	Amblyomma
Acohaerens	Artiodactyla	Bovidae	N	Amblyomma
Acohaerens	Artiodactyla	Hippopotamidae	N	Amblyomma
Acohaerens	Artiodactyla	Suidae	N	Amblyomma
Acohaerens	Carnivora	Hyaenidae	N	Amblyomma
Acohaerens	Carnivora	Viverridae	N	Amblyomma
Acohaerens	Galliformes	Numididae	N	Amblyomma
Acohaerens	Galliformes	Phasianidae	N	Amblyomma
Acohaerens	Passeriformes	Turdidae	N	Amblyomma
Acohaerens	Primates	Cercopithecidae	N	Amblyomma
Acohaerens	Primates	Hominidae	N	Amblyomma
Acohaerens	Rodentia	Muridae	N	Amblyomma
Acohaerens	Rodentia	Thryonomyidae	N	Amblyomma
Acompressum	Ciconiiformes	Bucorvidae	N	Amblyomma
Acompressum	Hyracoidea	Procaviidae	N	Amblyomma
Acompressum	Pholidota	Manidae	N	Amblyomma
Aeburneum	Artiodactyla	Bovidae	N	Amblyomma
Aexornatum	Squamata	Varanidae	N	Amblyomma
Aflavomaculatum	Squamata	Boidae	N	Amblyomma
Aflavomaculatum	Squamata	Varanidae	N	Amblyomma
Agemma	Accipitriformes	Accipitridae	N	Amblyomma
Agemma	Artiodactyla	Bovidae	N	Amblyomma
Agemma	Artiodactyla	Camelidae	N	Amblyomma
Agemma	Artiodactyla	Suidae	N	Amblyomma
Agemma	Galliformes	Numididae	N	Amblyomma
Agemma	Galliformes	Phasianidae	N	Amblyomma
Agemma	Lagomorpha	Leporidae	N	Amblyomma
Agemma	Rodentia	Sciuridae	N	Amblyomma
Agervaisi	Anseriformes	Anatidae	N	Amblyomma
Agervaisi	Artiodactyla	Bovidae	N	Amblyomma
Agervaisi	Squamata	Boidae	N	Amblyomma
Agervaisi	Squamata	Colubridae	N	Amblyomma
Agervaisi	Squamata	Elapidae	N	Amblyomma
Agervaisi	Squamata	Varanidae	N	Amblyomma
Ahebraeum	Artiodactyla	Bovidae	N	Amblyomma
Ahebraeum	Cuculiformes	Cuculidae	N	Amblyomma
Ahebraeum	Testudines	Testudinidae	N	Amblyomma
Alepidum	Accipitriformes	Accipitridae	N	Amblyomma
Alepidum	Artiodactyla	Bovidae	N	Amblyomma
Alepidum	Artiodactyla	Camelidae	N	Amblyomma
Alepidum	Carnivora	Canidae	N	Amblyomma
Alepidum	Carnivora	Hyaenidae	N	Amblyomma
Alepidum	Ciconiiformes	Ciconiidae	N	Amblyomma
Alepidum	Gruiformes	Dotidae	N	Amblyomma
Alepidum	Perissodactyla	Equidae	N	Amblyomma
Aloculosum	Artiodactyla	Bovidae	N	Amblyomma
Aloculosum	Charadriiformes	Sternidae	N	Amblyomma
Aloculosum	Pelecaniformes	Fregatidae	N	Amblyomma
Aloculosum	Pelecaniformes	Sulidae	N	Amblyomma
Amarmoreum	Artiodactyla	Bovidae	N	Amblyomma
Amarmoreum	Carnivora	Canidae	N	Amblyomma
Amarmoreum	Squamata	Colubridae	N	Amblyomma
Amarmoreum	Squamata	Elapidae	N	Amblyomma
Amarmoreum	Squamata	Gerrhosauridae	N	Amblyomma
Amarmoreum	Squamata	Varanidae	N	Amblyomma
Amarmoreum	Squamata	Viperidae	N	Amblyomma
Amarmoreum	Testudines	Testudinidae	N	Amblyomma
Anuttalli	Carnivora	Felidae	N	Amblyomma
Anuttalli	Carnivora	Herpestidae	N	Amblyomma
Anuttalli	Cuculiformes	Cuculidae	N	Amblyomma
Anuttalli	Erinaceomorpha	Erinaceidae	N	Amblyomma
Anuttalli	Galliformes	Numididae	N	Amblyomma
Anuttalli	Galliformes	Phasianidae	N	Amblyomma
Anuttalli	Passeriformes	Muscicapidae	N	Amblyomma
Anuttalli	Passeriformes	Sylviidae	N	Amblyomma
Anuttalli	Passeriformes	Turdidae	N	Amblyomma
Anuttalli	Rodentia	Sciuridae	N	Amblyomma
Anuttalli	Squamata	Colubridae	N	Amblyomma
Anuttalli	Strigiformes	Strigidae	N	Amblyomma
Anuttalli	Testudines	Testudinidae	N	Amblyomma
Apaulopunctatum	Artiodactyla	Bovidae	N	Amblyomma
Apaulopunctatum	Artiodactyla	Suidae	N	Amblyomma
Apaulopunctatum	Galliformes	Phasianidae	N	Amblyomma
Apomposum	Artiodactyla	Bovidae	N	Amblyomma
Apomposum	Carnivora	Canidae	N	Amblyomma
Apomposum	Carnivora	Felidae	N	Amblyomma
Apomposum	Ciconiiformes	Ciconiidae	N	Amblyomma
Asparsum	Coraciiformes	Upupidae	N	Amblyomma
Asparsum	Passeriformes	Viduidae	N	Amblyomma
Asparsum	Squamata	Boidae	N	Amblyomma
Asparsum	Squamata	Elapidae	N	Amblyomma
Asparsum	Squamata	Varanidae	N	Amblyomma
Asparsum	Squamata	Viperidae	N	Amblyomma
Asparsum	Testudines	Testudinidae	N	Amblyomma
Asplendidum	Artiodactyla	Bovidae	N	Amblyomma
Asplendidum	Artiodactyla	Suidae	N	Amblyomma
Asplendidum	Carnivora	Canidae	N	Amblyomma
Asplendidum	Galliformes	Numididae	N	Amblyomma
Asplendidum	Rodentia	Thryonomyidae	N	Amblyomma
Asylvaticum	Testudines	Testudinidae	N	Amblyomma
Atholloni	Accipitriformes	Accipitridae	N	Amblyomma
Atholloni	Artiodactyla	Bovidae	N	Amblyomma
Atholloni	Artiodactyla	Hippopotamidae	N	Amblyomma
Atholloni	Artiodactyla	Suidae	N	Amblyomma
Atholloni	Carnivora	Felidae	N	Amblyomma
Atholloni	Musophagiformes	Musophagidae	N	Amblyomma
Atholloni	Passeriformes	Pittidae	N	Amblyomma
Atholloni	Proboscidea	Elephantidae	N	Amblyomma
Atholloni	Squamata	Chamaeleonidae	N	Amblyomma
Atransversale	Artiodactyla	Bovidae	N	Amblyomma
Atransversale	Squamata	Boidae	N	Amblyomma
Avariegatum	Artiodactyla	Bovidae	N	Amblyomma
Avariegatum	Squamata	Agamidae	N	Amblyomma
Avariegatum	Squamata	Chamaeleonidae	N	Amblyomma
Avariegatum	Squamata	Varanidae	N	Amblyomma
Avariegatum	Squamata	Viperidae	N	Amblyomma
Dmarginatus	Anura	Ranidae	N	Dermacentor
Dmarginatus	Carnivora	Canidae	N	Dermacentor
Dmarginatus	Carnivora	Mustelidae	N	Dermacentor
Dmarginatus	Erinaceomorpha	Erinaceidae	N	Dermacentor
Dmarginatus	Erinaceomorpha	Erinaceidae	N	Dermacentor
Dmarginatus	Lagomorpha	Leporidae	N	Dermacentor
Dmarginatus	Lagomorpha	Leporidae	N	Dermacentor
Dmarginatus	Passeriformes	Passeridae	N	Dermacentor
Dmarginatus	Rodentia	Cricetidae	N	Dermacentor
Dmarginatus	Rodentia	Gliridae	N	Dermacentor
Dmarginatus	Rodentia	Muridae	N	Dermacentor
Dmarginatus	Soricomorpha	Talpidae	N	Dermacentor
Dmarginatus	Squamata	Lacertidae	N	Dermacentor
Drhinocerinus	Rodentia	Muridae	N	Dermacentor
Haegyptium	Columbiformes	Columbidae	N	Hyalomma
Haegyptium	Coraciiformes	Coraciidae	N	Hyalomma
Haegyptium	Coraciiformes	Upupidae	N	Hyalomma
Haegyptium	Erinaceomorpha	Erinaceidae	N	Hyalomma
Haegyptium	Falconiformes	Falconidae	N	Hyalomma
Haegyptium	Galliformes	Phasianidae	N	Hyalomma
Haegyptium	Lagomorpha	Leporidae	N	Hyalomma
Haegyptium	Rodentia	Cricetidae	N	Hyalomma
Haegyptium	Rodentia	Muridae	N	Hyalomma
Haegyptium	Squamata	Agamidae	N	Hyalomma
Haegyptium	Strigiformes	Strigidae	N	Hyalomma
Haegyptium	Testudines	Testudinidae	N	Hyalomma
Haegyptium	Testudines	Testudinidae	N	Hyalomma
Halbiparmatum	Lagomorpha	Leporidae	N	Hyalomma
Hanatolicum	Artiodactyla	Bovidae	N	Hyalomma
Hanatolicum	Artiodactyla	Camelidae	N	Hyalomma
Hanatolicum	Carnivora	Canidae	N	Hyalomma
Hanatolicum	Lagomorpha	Leporidae	N	Hyalomma
Hanatolicum	Lagomorpha	Ochotonidae	N	Hyalomma
Hanatolicum	Passeriformes	Muscicapidae	N	Hyalomma
Hanatolicum	Rodentia	Dipodidae	N	Hyalomma
Hanatolicum	Rodentia	Muridae	N	Hyalomma
Hanatolicum	Squamata	Lacertidae	N	Hyalomma
Harabica	Rodentia	Muridae	N	Hyalomma
Hdromedarii	Falconiformes	Falconidae	N	Hyalomma
Hdromedarii	Galliformes	Phasianidae	N	Hyalomma
Hdromedarii	Squamata	Lacertidae	N	Hyalomma
Hexcavatum	Erinaceomorpha	Erinaceidae	N	Hyalomma
Hexcavatum	Lagomorpha	Leporidae	N	Hyalomma
Hexcavatum	Rodentia	Dipodidae	N	Hyalomma
Hexcavatum	Rodentia	Muridae	N	Hyalomma
Hexcavatum	Rodentia	Sciuridae	N	Hyalomma
Hexcavatum	Squamata	Lacertidae	N	Hyalomma
Hglabrum	Galliformes	Numididae	N	Hyalomma
Hglabrum	Lagomorpha	Leporidae	N	Hyalomma
Hglabrum	Rodentia	Pedetidae	N	Hyalomma
Himpeltatum	Erinaceomorpha	Erinaceidae	N	Hyalomma
Himpeltatum	Lagomorpha	Leporidae	N	Hyalomma
Himpeltatum	Passeriformes	Muscicapidae	N	Hyalomma
Himpeltatum	Rodentia	Dipodidae	N	Hyalomma
Himpeltatum	Rodentia	Muridae	N	Hyalomma
Himpeltatum	Squamata	Lacertidae	N	Hyalomma
Himpressum	Lagomorpha	Leporidae	N	Hyalomma
Himpressum	Rodentia	Muridae	N	Hyalomma
Hissaci	Carnivora	Herpestidae	N	Hyalomma
Hissaci	Cuculiformes	Cuculidae	N	Hyalomma
Hissaci	Lagomorpha	Leporidae	N	Hyalomma
Hkumari	Rodentia	Muridae	N	Hyalomma
Hkumari	Soricomorpha	Soricidae	N	Hyalomma
Hlusitanicum	Artiodactyla	Bovidae	N	Hyalomma
Hlusitanicum	Carnivora	Canidae	N	Hyalomma
Hlusitanicum	Lagomorpha	Leporidae	N	Hyalomma
Hlusitanicum	Lagomorpha	Leporidae	N	Hyalomma
Hlusitanicum	Rodentia	Gliridae	N	Hyalomma
Hlusitanicum	Rodentia	Muridae	N	Hyalomma
Hmarginatum	Accipitridae	Falconiformes	N	Hyalomma
Hmarginatum	Artiodactyla	Bovidae	N	Hyalomma
Hmarginatum	Artiodactyla	Bovidae	N	Hyalomma
Hmarginatum	Artiodactyla	Bovidae	N	Hyalomma
Hmarginatum	Artiodactyla	Suidae	N	Hyalomma
Hmarginatum	Coraciiformes	Upupidae	N	Hyalomma
Hmarginatum	Erinaceomorpha	Erinaceidae	N	Hyalomma
Hmarginatum	Erinaceomorpha	Erinaceidae	N	Hyalomma
Hmarginatum	Galliformes	Phasianidae	N	Hyalomma
Hmarginatum	Galliformes	Phasianidae	N	Hyalomma
Hmarginatum	Lagomorpha	Leporidae	N	Hyalomma
Hmarginatum	Lagomorpha	Leporidae	N	Hyalomma
Hmarginatum	Passeriformes	Acrocephalidae	N	Hyalomma
Hmarginatum	Passeriformes	Acrocephalidae	N	Hyalomma
Hmarginatum	Passeriformes	Alaudidae	N	Hyalomma
Hmarginatum	Passeriformes	Alaudidae	N	Hyalomma
Hmarginatum	Passeriformes	Corvidae	N	Hyalomma
Hmarginatum	Passeriformes	Corvidae	N	Hyalomma
Hmarginatum	Passeriformes	Emberizinae	N	Hyalomma
Hmarginatum	Passeriformes	Fringillidae	N	Hyalomma
Hmarginatum	Passeriformes	Fringillidae	N	Hyalomma
Hmarginatum	Passeriformes	Motacillidae	N	Hyalomma
Hmarginatum	Passeriformes	Muscicapidae	N	Hyalomma
Hmarginatum	Passeriformes	Muscicapidae	N	Hyalomma
Hmarginatum	Passeriformes	Oriolidae	N	Hyalomma
Hmarginatum	Passeriformes	Paridae	N	Hyalomma
Hmarginatum	Passeriformes	Paridae	N	Hyalomma
Hmarginatum	Passeriformes	Passeridae	N	Hyalomma
Hmarginatum	Passeriformes	Passeridae	N	Hyalomma
Hmarginatum	Passeriformes	Sylviidae	N	Hyalomma
Hmarginatum	Passeriformes	Sylviidae	N	Hyalomma
Hmarginatum	Passeriformes	Turdidae	N	Hyalomma
Hmarginatum	Passeriformes	Turdidae	N	Hyalomma
Hmarginatum	Picidae	Piciformes	N	Hyalomma
Hmarginatum	Piciformes	Picidae	N	Hyalomma
Hmarginatum	Rodentia	Hystricidae	N	Hyalomma
Hmarginatum	Squamata	Lacertidae	N	Hyalomma
Hmarginatum	Strigiformes	Strigidae	N	Hyalomma
Hmarginatum	Strigiformes	Strigidae	N	Hyalomma
Hrhipicephaloides	Rodentia	Muridae	N	Hyalomma
Hrufipes	Carnivora	Canidae	N	Hyalomma
Hrufipes	Falconidae	Falconiformes	N	Hyalomma
Hrufipes	Lagomorpha	Leporidae	N	Hyalomma
Hrufipes	Macroscelidea	Macrostylidae	N	Hyalomma
Hrufipes	Passeriformes	Muscicapidae	N	Hyalomma
Htruncatum	Galliformes	Numididae	N	Hyalomma
Htruncatum	Galliformes	Phasianidae	N	Hyalomma
Htruncatum	Passeriformes	Alaudidae	N	Hyalomma
Htruncatum	Squamata	Chamaeleonidae	N	Hyalomma
Hturanicum	Lagomorpha	Leporidae	N	Hyalomma
Iacuminatus	Carnivora	Canidae	N	Ixodes
Iacuminatus	Carnivora	Mustelidae	N	Ixodes
Iacuminatus	Carnivora	Mustelidae	N	Ixodes
Iacuminatus	Erinaceomorpha	Erinaceidae	N	Ixodes
Iacuminatus	Erinaceomorpha	Erinaceidae	N	Ixodes
Iacuminatus	Galliformes	Phasianidae	N	Ixodes
Iacuminatus	Lagomorpha	Leporidae	N	Ixodes
Iacuminatus	Passeriformes	Corvidae	N	Ixodes
Iacuminatus	Passeriformes	Fringillidae	N	Ixodes
Iacuminatus	Passeriformes	Muscicapidae	N	Ixodes
Iacuminatus	Passeriformes	Paridae	N	Ixodes
Iacuminatus	Passeriformes	Turdidae	N	Ixodes
Iacuminatus	Passeriformes	Turdidae	N	Ixodes
Iacuminatus	Rodentia	Cricetidae	N	Ixodes
Iacuminatus	Rodentia	Cricetidae	N	Ixodes
Iacuminatus	Rodentia	Muridae	N	Ixodes
Iacuminatus	Rodentia	Muridae	N	Ixodes
Iacuminatus	Soricomorpha	Soricidae	N	Ixodes
Iacuminatus	Soricomorpha	Soricidae	N	Ixodes
Iacuminatus	Testudines	Emydidae	N	Ixodes
Iacutitarsus	Carnivora	Felidae	N	Ixodes
Iacutitarsus	Rodentia	Cricetidae	N	Ixodes
Iacutitarsus	Rodentia	Muridae	N	Ixodes
Iacutitarsus	Rodentia	Sciuridae	N	Ixodes
Ialluaudi	Lagomorpha	Leporidae	N	Ixodes
Ialluaudi	Macroscelidea	Macrostylidae	N	Ixodes
Ialluaudi	Rodentia	Bathyergidae	N	Ixodes
Ialluaudi	Soricomorpha	Soricidae	N	Ixodes
Iangustus	Rodentia	Muridae	N	Ixodes
Iangustus	Soricomorpha	Soricidae	N	Ixodes
Iauritulus	Rodentia	Cricetidae	N	Ixodes
Iauritulus	Rodentia	Sciuridae	N	Ixodes
Ibakeri	Rodentia	Muridae	N	Ixodes
Ibakeri	Soricomorpha	Soricidae	N	Ixodes
Icanisuga	Artiodactyla	Cervidae	N	Ixodes
Icanisuga	Carnivora	Canidae	N	Ixodes
Icanisuga	Carnivora	Felidae	N	Ixodes
Icanisuga	Carnivora	Mustelidae	N	Ixodes
Icanisuga	Strigiformes	Strigidae	N	Ixodes
Icavipalpus	Artiodactyla	Bovidae	N	Ixodes
Icolumnae	Galliformes	Phasianidae	N	Ixodes
Icolumnae	Passeriformes	Emberizinae	N	Ixodes
Icolumnae	Piciformes	Picidae	N	Ixodes
Icolumnae	Rodentia	Sciuridae	N	Ixodes
Icornuatus	Diprotodontia	Macropodidae	N	Ixodes
Icornuatus	Diprotodontia	Potoroidae	N	Ixodes
Icornuatus	Passeriformes	Cracticidae	N	Ixodes
Icornuatus	Peramelemorphia	Peramelidae	N	Ixodes
Icornuatus	Rodentia	Muridae	N	Ixodes
Icrenulatus	Artiodactyla	Bovidae	N	Ixodes
Icrenulatus	Carnivora	Canidae	N	Ixodes
Icrenulatus	Carnivora	Felidae	N	Ixodes
Icrenulatus	Carnivora	Mustelidae	N	Ixodes
Icrenulatus	Erinaceomorpha	Erinaceidae	N	Ixodes
Icrenulatus	Lagomorpha	Leporidae	N	Ixodes
Idrakensbergensis	Artidoactyla	Bovidae	N	Ixodes
Ieldaricus	Charadriiformes	Laridae	N	Ixodes
Ieldaricus	Chiroptera	Rhinolophidae	N	Ixodes
Ieldaricus	Galliformes	Phasianidae	N	Ixodes
Ieldaricus	Galliformes	Phasianidae	N	Ixodes
Ieldaricus	Laridae	Charadriiformes	N	Ixodes
Ieldaricus	Passeriformes	Alaudidae	N	Ixodes
Ieldaricus	Passeriformes	Corvidae	N	Ixodes
Ieldaricus	Passeriformes	Corvidae	N	Ixodes
Ieldaricus	Passeriformes	Emberizinae	N	Ixodes
Ieldaricus	Passeriformes	Emberizinae	N	Ixodes
Ieldaricus	Passeriformes	Fringillidae	N	Ixodes
Ieldaricus	Passeriformes	Fringillidae	N	Ixodes
Ieldaricus	Passeriformes	Motacillidae	N	Ixodes
Ieldaricus	Passeriformes	Motacillidae	N	Ixodes
Ieldaricus	Passeriformes	Muscicapidae	N	Ixodes
Ieldaricus	Passeriformes	Passeridae	N	Ixodes
Ieldaricus	Passeriformes	Passeridae	N	Ixodes
Ieldaricus	Passeriformes	Phylloscopidae	N	Ixodes
Ieldaricus	Passeriformes	Prunellidae	N	Ixodes
Ieldaricus	Passeriformes	Sittidae	N	Ixodes
Ieldaricus	Passeriformes	Sittidae	N	Ixodes
Ieldaricus	Passeriformes	Sylviidae	N	Ixodes
Ieldaricus	Passeriformes	Sylviidae	N	Ixodes
Ieldaricus	Passeriformes	Turdidae	N	Ixodes
Ieldaricus	Passeriformes	Turdidae	N	Ixodes
Ieldaricus	Rodentia	Cricetidae	N	Ixodes
Ieldaricus	Rodentia	Muridae	N	Ixodes
Ieldaricus	Soricomorpha	Soricidae	N	Ixodes
Ieldaricus	Strigiformes	Strigidae	N	Ixodes
Ieldaricus	Strigiformes	Strigidae	N	Ixodes
Ieuplecti	Aves	Passeriformes	N	Ixodes
Ifilippovae	Rodentia	Sciuridae	N	Ixodes
Ifynbosensis	Macroscelidea	Macrostylidae	N	Ixodes
Ifynbosensis	Rodentia	Muridae	N	Ixodes
Igibbosus	Artiodactyla	Bovidae	N	Ixodes
Igibbosus	Erinaceomorpha	Erinaceidae	N	Ixodes
Igibbosus	Passeriformes	Turdidae	N	Ixodes
Igibbosus	Perissodactyla	Equidae	N	Ixodes
Igranulatus	Passeriformes	Sylviidae	N	Ixodes
Ihexagonus	Passeriformes	Corvidae	N	Ixodes
Ihexagonus	Passeriformes	Paridae	N	Ixodes
Ihexagonus	Passeriformes	Sturnidae	N	Ixodes
Ihexagonus	Passeriformes	Turdidae	N	Ixodes
Ikaiseri	Carnivora	Canidae	N	Ixodes
Ikaiseri	Carnivora	Felidae	N	Ixodes
Ikaiseri	Carnivora	Hyaenidae	N	Ixodes
Ikaiseri	Carnivora	Mustelidae	N	Ixodes
Ikaiseri	Erinaceomorpha	Erinaceidae	N	Ixodes
Ikaiseri	Rodentia	Hystricidae	N	Ixodes
Ikashmiricus	Rodentia	Muridae	N	Ixodes
Ikashmiricus	Squamata	Agamidae	N	Ixodes
Ikazakstani	Galliformes	Phasianidae	N	Ixodes
Ikazakstani	Lagomorpha	Leporidae	N	Ixodes
Ikazakstani	Rodentia	Cricetidae	N	Ixodes
Ikazakstani	Rodentia	Dipodidae	N	Ixodes
Ikazakstani	Rodentia	Muridae	N	Ixodes
Ilaguri	Rodentia	Cricetidae	N	Ixodes
Ilaguri	Rodentia	Dipodidae	N	Ixodes
Ilaguri	Rodentia	Muridae	N	Ixodes
Ilaguri	Rodentia	Sciuridae	N	Ixodes
Ilaguri	Rodentia	Spalacidae	N	Ixodes
Ilaguri	Soricomorpha	Soricidae	N	Ixodes
Ilewisi	Artiodactyla	Bovidae	N	Ixodes
Ilividus	Coraciiformes	Meropidae	N	Ixodes
Ilividus	Passeriformes	Hirundinidae	N	Ixodes
Ilividus	Passeriformes	Paridae	N	Ixodes
Imatopi	Artiodactyla	Bovidae	N	Ixodes
Imatopi	Hyracoidea	Procaviidae	N	Ixodes
Imatopi	Lagomorpha	Leporidae	N	Ixodes
Imyotomys	Carnivora	Felidae	N	Ixodes
Iocculus	Rodentia	Muridae	N	Ixodes
Iovatus	Carnivora	Ursidae	N	Ixodes
Iovatus	Lagomorpha	Leporidae	N	Ixodes
Iovatus	Lagomorpha	Ochotonidae	N	Ixodes
Iovatus	Passeriformes	Emberizinae	N	Ixodes
Iovatus	Rodentia	Cricetidae	N	Ixodes
Iovatus	Rodentia	Muridae	N	Ixodes
Iovatus	Scandentia	Tupaiidae	N	Ixodes
Iovatus	Soricomorpha	Soricidae	N	Ixodes
Iovatus	Soricomorpha	Talpidae	N	Ixodes
Ipilosus	Artiodactyla	Bovidae	N	Ixodes
Ipilosus	Artiodactyla	Bovidae	N	Ixodes
Ipilosus	Artiodactyla	Suidae	N	Ixodes
Ipilosus	Carnivora	Canidae	N	Ixodes
Ipilosus	Carnivora	Felidae	N	Ixodes
Ipilosus	Carnivora	Herpestidae	N	Ixodes
Ipilosus	Carnivora	Herpestidae	N	Ixodes
Ipilosus	Carnivora	Viverridae	N	Ixodes
Ipilosus	Lagomorpha	Leporidae	N	Ixodes
Ipilosus	Macroscelidea	Macroscelidae	N	Ixodes
Ipilosus	Rodentia	Muridae	N	Ixodes
Iprocaviae	Hyracoidea	Procaviidae	N	Ixodes
Iredikorzevi	Carnivora	Canidae	N	Ixodes
Iredikorzevi	Carnivora	Mustelidae	N	Ixodes
Iredikorzevi	Columbiformes	Columbidae	N	Ixodes
Iredikorzevi	Erinaceomorpha	Erinaceidae	N	Ixodes
Iredikorzevi	Galliformes	Phasianidae	N	Ixodes
Iredikorzevi	Lagomorpha	Leporidae	N	Ixodes
Iredikorzevi	Passeriformes	Alaudidae	N	Ixodes
Iredikorzevi	Passeriformes	Corvidae	N	Ixodes
Iredikorzevi	Passeriformes	Emberizidae	N	Ixodes
Iredikorzevi	Passeriformes	Motacillidae	N	Ixodes
Iredikorzevi	Passeriformes	Muscicapidae	N	Ixodes
Iredikorzevi	Passeriformes	Phylloscopidae	N	Ixodes
Iredikorzevi	Passeriformes	Sturnidae	N	Ixodes
Iredikorzevi	Passeriformes	Turdidae	N	Ixodes
Iredikorzevi	Rodentia	Cricetidae	N	Ixodes
Iredikorzevi	Rodentia	Dipodidae	N	Ixodes
Iredikorzevi	Rodentia	Gliridae	N	Ixodes
Iredikorzevi	Rodentia	Muridae	N	Ixodes
Iredikorzevi	Rodentia	Sciuridae	N	Ixodes
Iredikorzevi	Rodentia	Spalacidae	N	Ixodes
Iredikorzevi	Soricomorpha	Soricidae	N	Ixodes
Iredikorzevi	Soricomorpha	Soricidae	N	Ixodes
Iredikorzevi	Squamata	Lacertidae	N	Ixodes
Iredirkorzevi	Carnivora	Canidae	N	Ixodes
Iredirkorzevi	Carnivora	Mustelidae	N	Ixodes
Iredirkorzevi	Erinaceomorpha	Erinaceidae	N	Ixodes
Iredirkorzevi	Galliformes	Phasianidae	N	Ixodes
Iredirkorzevi	Lagomorpha	Leporidae	N	Ixodes
Iredirkorzevi	Passeriformes	Corvidae	N	Ixodes
Iredirkorzevi	Passeriformes	Fringillidae	N	Ixodes
Iredirkorzevi	Passeriformes	Paridae	N	Ixodes
Iredirkorzevi	Passeriformes	Turdidae	N	Ixodes
Irhabdomysae	Rodentia	Muridae	N	Ixodes
Irhabdomysae	Soricomorpha	Soricidae	N	Ixodes
Irubicundus	Artiodactyla	Bovidae	N	Ixodes
Irubicundus	Carnivora	Canidae	N	Ixodes
Irubicundus	Carnivora	Felidae	N	Ixodes
Irubicundus	Carnivora	Hyaenidae	N	Ixodes
Irubicundus	Hyracoidea	Procaviidae	N	Ixodes
Irubicundus	Lagomorpha	Leporidae	N	Ixodes
Irubicundus	Macroscelidea	Macrostylidae	N	Ixodes
Irubicundus	Rodentia	Muridae	N	Ixodes
Ischillingsi	Primates	Cercopithecidae	N	Ixodes
Ischillingsi	Primates	Galagidae	N	Ixodes
Isemenovi	Passeriformes	Prunellidae	N	Ixodes
Istromi	Rodentia	Cricetidae	N	Ixodes
Isubterraneus	Passeriformes	Passeridae	N	Ixodes
Itanuki	Artiodactyla	Cervidae	N	Ixodes
Itanuki	Carnivora	Canidae	N	Ixodes
Itanuki	Rodentia	Cricetidae	N	Ixodes
Itheilerae	Passeriformes	Cisticolidae	N	Ixodes
Itheilerae	Passeriformes	Hirundinidae	N	Ixodes
Itheilerae	Passeriformes	Macrosphenidae	N	Ixodes
Itheilerae	Passeriformes	Ploceidae	N	Ixodes
Itheilerae	Passeriformes	Sturnidae	N	Ixodes
Itransvaalensis	Rodentia	Muridae	N	Ixodes
Iugandanus	Artiodactyla	Bovidae	N	Ixodes
Iugandanus	Carnivora	Viverridae	N	Ixodes
Iugandanus	Rodentia	Nesomyidae	N	Ixodes
Iugandanus	Rodentia	Thryonomyidae	N	Ixodes
Iventalloi	Carnivora	Canidae	N	Ixodes
Iventalloi	Carnivora	Canidae	N	Ixodes
Iventalloi	Carnivora	Mustelidae	N	Ixodes
Iventalloi	Carnivora	Mustelidae	N	Ixodes
Iventalloi	Erinaceomorpha	Erinaceidae	N	Ixodes
Iventalloi	Erinaceomorpha	Erinaceidae	N	Ixodes
Iventalloi	Galliformes	Phasianidae	N	Ixodes
Iventalloi	Lagomorpha	Leporidae	N	Ixodes
Iventalloi	Lagomorpha	Leporidae	N	Ixodes
Iventalloi	Rodentia	Gliridae	N	Ixodes
Iventalloi	Rodentia	Muridae	N	Ixodes
Iventalloi	Rodentia	Muridae	N	Ixodes
Iventalloi	Rodentia	Sciuridae	N	Ixodes
Iventalloi	Soricomorpha	Soricidae	N	Ixodes
Iventalloi	Squamata	Agamidae	N	Ixodes
Iventalloi	Squamata	Lacertidae	N	Ixodes
Iventalloi	Squamata	Lacertidae	N	Ixodes
Iventalloi	Squamata	Scincidae	N	Ixodes
Iventalloi	Strigiformes	Strigidae	N	Ixodes
Iventalloi	Strigiformes	Tytonidae	N	Ixodes
Rannulatus	Artiodactyla	Bovidae	N	Rhipicephalus
Rappendiculatus	Artiodactyla	Bovidae	N	Rhipicephalus
Rappendiculatus	Coliiformes	Coliidae	N	Rhipicephalus
Rappendiculatus	Coraciiformes	Alcedinidae	N	Rhipicephalus
Rappendiculatus	Galliformes	Numididae	N	Rhipicephalus
Rappendiculatus	Galliformes	Phasianidae	N	Rhipicephalus
Rappendiculatus	Passeriformes	Sturnidae	N	Rhipicephalus
Rappendiculatus	Piciformes	Picidae	N	Rhipicephalus
Rarmatus	Artiodactyla	Bovidae	N	Rhipicephalus
Rarmatus	Carnivora	Canidae	N	Rhipicephalus
Rarmatus	Carnivora	Felidae	N	Rhipicephalus
Rarmatus	Carnivora	Mustelidae	N	Rhipicephalus
Rarnoldi	Carnivora	Felidae	N	Rhipicephalus
Rarnoldi	Hyracoidea	Procaviidae	N	Rhipicephalus
Rarnoldi	Lagomorpha	Leporidae	N	Rhipicephalus
Rarnoldi	Macroscelidea	Macrostylidae	N	Rhipicephalus
Rarnoldi	Rodentia	Muridae	N	Rhipicephalus
Rbursa	Lagomorpha	Leporidae	N	Rhipicephalus
Rcapensis	Rodentia	Muridae	N	Rhipicephalus
Rcarnivoralis	Hyracoidea	Procaviidae	N	Rhipicephalus
Rcomplanatus	Artiodactyla	Suidae	N	Rhipicephalus
Rcuspidatus	Artiodactyla	Bovidae	N	Rhipicephalus
Rcuspidatus	Artiodactyla	Suidae	N	Rhipicephalus
Rcuspidatus	Carnivora	Canidae	N	Rhipicephalus
Rcuspidatus	Carnivora	Felidae	N	Rhipicephalus
Rcuspidatus	Carnivora	Herpestidae	N	Rhipicephalus
Rcuspidatus	Carnivora	Hyaenidae	N	Rhipicephalus
Rcuspidatus	Galliformes	Phasianidae	N	Rhipicephalus
Rcuspidatus	Rodentia	Hystricidae	N	Rhipicephalus
Rcuspidatus	Rodentia	Thryonomyidae	N	Rhipicephalus
Rcuspidatus	Tubulidentata	Orycteropodidae	N	Rhipicephalus
Rdecoloratus	Artiodactyla	Bovidae	N	Rhipicephalus
Rdecoloratus	Perissodactyla	Equidae	N	Rhipicephalus
Rdistinctus	Carnivora	Felidae	N	Rhipicephalus
Rdistinctus	Carnivora	Herpestidae	N	Rhipicephalus
Rdistinctus	Hyracoidea	Procaviidae	N	Rhipicephalus
Rdistinctus	Macroscelidea	Macrostylidae	N	Rhipicephalus
Rdistinctus	Rodentia	Muridae	N	Rhipicephalus
Rdistinctus	Rodentia	Pedetidae	N	Rhipicephalus
Rduttoni	Artiodactyla	Bovidae	N	Rhipicephalus
Rduttoni	Lagomorpha	Leporidae	N	Rhipicephalus
Revertsi	Artiodactyla	Bovidae	N	Rhipicephalus
Revertsi	Coliiformes	Coliidae	N	Rhipicephalus
Revertsi	Galliformes	Numididae	N	Rhipicephalus
Revertsi	Galliformes	Phasianidae	N	Rhipicephalus
Revertsi	Passeriformes	Alaudidae	N	Rhipicephalus
Revertsi	Passeriformes	Hirundinidae	N	Rhipicephalus
Revertsi	Passeriformes	Leiothrichidae	N	Rhipicephalus
Revertsi	Passeriformes	Malaconotidae	N	Rhipicephalus
Revertsi	Passeriformes	Ploceidae	N	Rhipicephalus
Revertsi	Perissodactyla	Equidae	N	Rhipicephalus
Revertsi	Suliformes	Phalacrocoracidae	N	Rhipicephalus
Rexophthalmos	Lagomorpha	Leporidae	N	Rhipicephalus
Rexophthalmos	Macroscelidea	Macrostylidae	N	Rhipicephalus
Rfollis	Rodentia	Muridae	N	Rhipicephalus
Rfulvus	Artiodactyla	Bovidae	N	Rhipicephalus
Rfulvus	Artiodactyla	Camelidae	N	Rhipicephalus
Rfulvus	Rodentia	Ctenodactylidae	N	Rhipicephalus
Rgertrudae	Lagomorpha	Leporidae	N	Rhipicephalus
Rgertrudae	Macroscelidea	Macrostylidae	N	Rhipicephalus
Rgertrudae	Rodentia	Hystricidae	N	Rhipicephalus
Rgertrudae	Rodentia	Muridae	N	Rhipicephalus
Rglabroscutatum	Artiodactyla	Bovidae	N	Rhipicephalus
Rglabroscutatum	Carnivora	Canidae	N	Rhipicephalus
Rglabroscutatum	Carnivora	Felidae	N	Rhipicephalus
Rglabroscutatum	Galliformes	Numididae	N	Rhipicephalus
Rglabroscutatum	Lagomorpha	Leporidae	N	Rhipicephalus
Rglabroscutatum	Perissodactyla	Equidae	N	Rhipicephalus
Rglabroscutatum	Rodentia	Pedetidae	N	Rhipicephalus
Rguilhoni	Accipitriformes	Accipitridae	N	Rhipicephalus
Rguilhoni	Artiodactyla	Bovidae	N	Rhipicephalus
Rguilhoni	Artiodactyla	Suidae	N	Rhipicephalus
Rguilhoni	Rodentia	Muridae	N	Rhipicephalus
Rguilhoni	Rodentia	Sciuridae	N	Rhipicephalus
Rhumeralis	Artiodactyla	Suidae	N	Rhipicephalus
Rjeanneli	Rodentia	Muridae	N	Rhipicephalus
Rjeanneli	Rodentia	Spalacidae	N	Rhipicephalus
Rkohlsi	Artiodactyla	Bovidae	N	Rhipicephalus
Rkohlsi	Artiodactyla	Camelidae	N	Rhipicephalus
Rkohlsi	Artiodactyla	Cervidae	N	Rhipicephalus
Rkohlsi	Perissodactyla	Equidae	N	Rhipicephalus
Rleporis	Carnivora	Canidae	N	Rhipicephalus
Rleporis	Lagomorpha	Leporidae	N	Rhipicephalus
Rlounsburyi	Rodentia	Muridae	N	Rhipicephalus
Rmuhsamae	Artiodactyla	Bovidae	N	Rhipicephalus
Rmuhsamae	Artiodactyla	Suidae	N	Rhipicephalus
Rmuhsamae	Lagomorpha	Leporidae	N	Rhipicephalus
Rmuhsamae	Rodentia	Muridae	N	Rhipicephalus
Rmuhsamae	Rodentia	Sciuridae	N	Rhipicephalus
Rneumanni	Rodentia	Muridae	N	Rhipicephalus
Rnitens	Artiodactyla	Bovidae	N	Rhipicephalus
Rnitens	Lagomorpha	Leporidae	N	Rhipicephalus
Roculatus	Artiodactyla	Bovidae	N	Rhipicephalus
Roculatus	Galliformes	Numididae	N	Rhipicephalus
Roculatus	Lagomorpha	Leporidae	N	Rhipicephalus
Rplanus	Rodentia	Muridae	N	Rhipicephalus
Rpulchellus	Artiodactyla	Suidae	N	Rhipicephalus
Rpulchellus	Carnivora	Hyaenidae	N	Rhipicephalus
Rpulchellus	Rodentia	Sciuridae	N	Rhipicephalus
Rpumilio	Erinaceomorpha	Erinaceidae	N	Rhipicephalus
Rpumilio	Lagomorpha	Leporidae	N	Rhipicephalus
Rpumilio	Lagomorpha	Ochotonidae	N	Rhipicephalus
Rpumilio	Passeriformes	Corvidae	N	Rhipicephalus
Rpumilio	Passeriformes	Muscicapidae	N	Rhipicephalus
Rpumilio	Passeriformes	Sylviidae	N	Rhipicephalus
Rpumilio	Rodentia	Dipodidae	N	Rhipicephalus
Rpumilio	Rodentia	Muridae	N	Rhipicephalus
Rpumilio	Rodentia	Sciuridae	N	Rhipicephalus
Rpusillus	Carnivora	Mustelidae	N	Rhipicephalus
Rpusillus	Lagomorpha	Leporidae	N	Rhipicephalus
Rpusillus	Lagomorpha	Leporidae	N	Rhipicephalus
Rpusillus	Rodentia	Gliridae	N	Rhipicephalus
Rramachandrai	Rodentia	Muridae	N	Rhipicephalus
Rrossicus	Artiodactyla	Bovidae	N	Rhipicephalus
Rrossicus	Carnivora	Canidae	N	Rhipicephalus
Rrossicus	Carnivora	Felidae	N	Rhipicephalus
Rrossicus	Carnivora	Mustelidae	N	Rhipicephalus
Rrossicus	Chiroptera	Vespertilionidae	N	Rhipicephalus
Rrossicus	Columbiformes	Columbidae	N	Rhipicephalus
Rrossicus	Columbiformes	Columbidae	N	Rhipicephalus
Rrossicus	Erinaceomorpha	Erinaceidae	N	Rhipicephalus
Rrossicus	Erinaceomorpha	Erinaceidae	N	Rhipicephalus
Rrossicus	Galliformes	Phasianidae	N	Rhipicephalus
Rrossicus	Lagomorpha	Leporidae	N	Rhipicephalus
Rrossicus	Lagomorpha	Leporidae	N	Rhipicephalus
Rrossicus	Passeriformes	Alaudidae	N	Rhipicephalus
Rrossicus	Passeriformes	Corvidae	N	Rhipicephalus
Rrossicus	Passeriformes	Corvidae	N	Rhipicephalus
Rrossicus	Passeriformes	Muscicapidae	N	Rhipicephalus
Rrossicus	Passeriformes	Passeridae	N	Rhipicephalus
Rrossicus	Rodentia	Cricetidae	N	Rhipicephalus
Rrossicus	Rodentia	Dipodidae	N	Rhipicephalus
Rrossicus	Rodentia	Dipodidae	N	Rhipicephalus
Rrossicus	Rodentia	Muridae	N	Rhipicephalus
Rrossicus	Rodentia	Sciuridae	N	Rhipicephalus
Rrossicus	Squamata	Lacertidae	N	Rhipicephalus
Rschulzei	Accipitriformes	Accipitridae	N	Rhipicephalus
Rschulzei	Carnivora	Canidae	N	Rhipicephalus
Rschulzei	Carnivora	Mustelidae	N	Rhipicephalus
Rschulzei	Lagomorpha	Leporidae	N	Rhipicephalus
Rschulzei	Lagomorpha	Ochotonidae	N	Rhipicephalus
Rschulzei	Rodentia	Muridae	N	Rhipicephalus
Rschulzei	Rodentia	Sciuridae	N	Rhipicephalus
Rsenegalensis	Artiodactyla	Suidae	N	Rhipicephalus
Rsenegalensis	Carnivora	Herpestidae	N	Rhipicephalus
Rsenegalensis	Carnivora	Viverridae	N	Rhipicephalus
Rsenegalensis	Macroscelidea	Macrostylidae	N	Rhipicephalus
Rsenegalensis	Rodentia	Muridae	N	Rhipicephalus
Rsenegalensis	Rodentia	Sciuridae	N	Rhipicephalus
Rsenegalensis	Rodentia	Thryonomyidae	N	Rhipicephalus
Rsimpsoni	Rodentia	Hystricidae	N	Rhipicephalus
Rsimpsoni	Rodentia	Thryonomyidae	N	Rhipicephalus
Rsimus	Artiodactyla	Suidae	N	Rhipicephalus
Rsimus	Carnivora	Felidae	N	Rhipicephalus
Rsimus	Carnivora	Herpestidae	N	Rhipicephalus
Rsimus	Carnivora	Hyaenidae	N	Rhipicephalus
Rsimus	Lagomorpha	Leporidae	N	Rhipicephalus
Rsimus	Primates	Cercopithecidae	N	Rhipicephalus
Rsimus	Rodentia	Muridae	N	Rhipicephalus
Rsimus	Rodentia	Sciuridae	N	Rhipicephalus
Rsimus	Soricomorpha	Soricidae	N	Rhipicephalus
Rsulcatus	Artiodactyla	Bovidae	N	Rhipicephalus
Rsupertritus	Rodentia	Hystricidae	N	Rhipicephalus
Rtheileri	Carnivora	Canidae	N	Rhipicephalus
Rtheileri	Carnivora	Herpestidae	N	Rhipicephalus
Rtheileri	Rodentia	Sciuridae	N	Rhipicephalus
Rtricuspis	Artiodactyla	Suidae	N	Rhipicephalus
Rtricuspis	Carnivora	Hyaenidae	N	Rhipicephalus
Rturanicus	Artiodactyla	Bovidae	N	Rhipicephalus
Rturanicus	Artiodactyla	Suidae	N	Rhipicephalus
Rturanicus	Carnivora	Hyaenidae	N	Rhipicephalus
Rturanicus	Passeriformes	Alaudidae	N	Rhipicephalus
Rturanicus	Rodentia	Muridae	N	Rhipicephalus
Rwarburtoni	Lagomorpha	Leporidae	N	Rhipicephalus
Rwarburtoni	Macroscelidea	Macrostylidae	N	Rhipicephalus
Rwarburtoni	Passeriformes	Alaudidae	N	Rhipicephalus
Rwarburtoni	Rodentia	Pedetidae	N	Rhipicephalus
Rzambeziensis	Artiodactyla	Bovidae	N	Rhipicephalus
Rzambeziensis	Artiodactyla	Suidae	N	Rhipicephalus
Rzambeziensis	Carnivora	Felidae	N	Rhipicephalus
Rzambeziensis	Carnivora	Herpestidae	N	Rhipicephalus
Rzambeziensis	Carnivora	Viverridae	N	Rhipicephalus
Rzambeziensis	Galliformes	Numididae	N	Rhipicephalus
Rzambeziensis	Galliformes	Phasianidae	N	Rhipicephalus
Rzambeziensis	Lagomorpha	Leporidae	N	Rhipicephalus
Rzambeziensis	Perissodactyla	Equidae	N	Rhipicephalus
Rzambeziensis	Perissodactyla	Rhinocerotidae	N	Rhipicephalus
Rzambeziensis	Rodentia	Pedetidae	N	Rhipicephalus
Rzambeziensis	Rodentia	Sciuridae	N	Rhipicephalus
Rziemanni	Artiodactyla	Suidae	N	Rhipicephalus
Rziemanni	Carnivora	Felidae	N	Rhipicephalus
Rziemanni	Rodentia	Hystricidae	N	Rhipicephalus
Rzumpti	Artiodactyla	Bovidae	N	Rhipicephalus
Rzumpti	Artiodactyla	Suidae	N	Rhipicephalus
Rzumpti	Rodentia	Hystricidae	N	Rhipicephalus
